# Supplementary material for: Spatial Proteomics for Further Exploration of Missing Proteins: A Case Study of the Ovary
Source: J Proteome Res. 2022 Sep 15;22(4):1071–9. doi: 10.1021/acs.jproteome.2c00392 (PMC10088045; doi:10.1021/acs.jproteome.2c00392)
Supplement: Supplementary file 1 — pr2c00392_si_002.xlsx [file pr2c00392_si_002.xlsx]

## Sheet: Supplementary Table S1
Supplementary Table S1. List of candidates with available information on the gene, mRNA and protein level, including chromosome location and antibody dilution used in the analyses.
CANDIDATES				neXtProt										HPA		Further analysis
ensg_id	Gene	acc. code	protein name	chromosome	proteomics	disease	structure	#isof.	#variants	#PTMS	mutagenesis	tissue expr.	PE	gtex_ovary_ntpm	Antibody_id	IHC dilution
ENSG00000018869	ZNF582	NX_Q96NG8	Zinc finger protein 582	19q13.43	yes	no	no	1	481	0	no	yes	Evidence at transcript level	4.15482	HPA028858	1/350
ENSG00000053328	METTL24	NX_Q5JXM2	Probable methyltransferase-like protein 24	6q21	yes	no	no	1	334	0	no	yes	Evidence at transcript level	2.33006	HPA037442	NA
ENSG00000053328	METTL24	NX_Q5JXM2	Probable methyltransferase-like protein 24	6q21	yes	no	no	1	334	0	no	yes	Evidence at transcript level	2.33006	HPA037441	NA
ENSG00000099999	RNF215	NX_Q9Y6U7	RING finger protein 215	22q12.2	yes	no	no	1	356	1	no	yes	Evidence at transcript level	13.8981	HPA029427	1/50
ENSG00000100249	C22orf31	NX_O95567	Uncharacterized protein C22orf31	22q12.1	yes	no	no	1	284	0	no	yes	Evidence at transcript level	0.510708	HPA000604	NA
ENSG00000111404	RERGL	NX_Q9H628	Ras-related and estrogen-regulated growth inhibitor-like protein	12p12.3	yes	no	no	1	226	0	no	yes	Evidence at transcript level	20.0451	HPA041740	1/250
ENSG00000112218	GPR63	NX_Q9BZJ6	Probable G-protein coupled receptor 63	6q16.1	yes	no	no	1	381	4	no	yes	Evidence at transcript level	0.999941	HPA039103	1/500
ENSG00000118292	C1orf54	NX_Q8WWF1	Uncharacterized protein C1orf54	1q21.2	yes	no	no	1	139	0	no	yes	Evidence at transcript level	8.02456	HPA026518	NA
ENSG00000119608	PROX2	NX_Q3B8N5	Prospero homeobox protein 2	14q24.3	yes	no	no	2	451	0	no	yes	Evidence at transcript level	1.00519	HPA045057	1/450
ENSG00000125337	KIF25	NX_Q9UIL4	Kinesin-like protein KIF25	6q27	yes	no	no	2	422	0	no	yes	Evidence at transcript level	0.546922	HPA046153	NA
ENSG00000125787	GNRH2	NX_O43555	Progonadoliberin-2	20p13	yes	no	no	3	133	1	no	yes	Evidence at transcript level	1.35974	HPA004338	NA
ENSG00000127377	CRYGN	NX_Q8WXF5	Gamma-crystallin N	7q36.1	no	no	no	2	224	0	no	yes	Evidence at transcript level	0.753334	HPA050788	NA
ENSG00000127922	SEM1	NX_Q6ZVN7	Putative protein SEM1, isoform 2	7q21.3	no	no	no	1	103	0	no	yes	Evidence at transcript level	168.749	HPA020429	1/100
ENSG00000134042	MRO	NX_Q9BYG7	Protein maestro	18q21.2	yes	no	no	4	278	0	no	yes	Evidence at transcript level	1.48658	HPA022011	1/15
ENSG00000137434	C6orf52	NX_Q5T4I8	Putative uncharacterized protein C6orf52	6p24.2	yes	no	no	2	112	0	no	yes	Evidence at transcript level	1.15495	HPA051142	NA
ENSG00000150750	C11orf53	NX_Q8IXP5	Uncharacterized protein C11orf53	11q23.1	no	no	no	1	246	0	no	yes	Evidence at transcript level	0.506762	HPA056128	NA
ENSG00000157999	ANKRD61	NX_A6NGH8	Ankyrin repeat domain-containing protein 61	7p22.1	yes	no	no	1	316	0	no	yes	Evidence at transcript level	0.583196	HPA029511	1/40
ENSG00000159496	RGL4	NX_Q8IZJ4	Ral-GDS-related protein	22q11.23	yes	no	no	2	491	1	no	yes	Evidence at transcript level	0.728513	HPA035979	NA
ENSG00000166265	CYYR1	NX_Q96J86	Cysteine and tyrosine-rich protein 1	21q21.3	yes	no	no	6	208	1	no	yes	Evidence at transcript level	4.59689	HPA067685	NA
ENSG00000172671	ZFAND4	NX_Q86XD8	AN1-type zinc finger protein 4	10q11.22	no	no	no	1	696	0	no	yes	Evidence at transcript level	2.5171	HPA074103	NA
ENSG00000174456	C12orf76	NX_Q8N812	Uncharacterized protein C12orf76	12q24.11	no	no	no	1	1	0	no	yes	Evidence at transcript level	7.29035	HPA039713	NA
ENSG00000178026	LRRC75B	NX_Q2VPJ9	Leucine-rich repeat-containing protein 75B	22q11.23	yes	no	no	2	307	0	no	yes	Evidence at transcript level	3.26949	HPA002540	NA
ENSG00000178222	RNF212	NX_Q495C1	Probable E3 SUMO-protein ligase RNF212	4p16.3	yes	no	no	6	511	0	no	yes	Evidence at transcript level	5.08959	HPA057527	NA
ENSG00000178531	CTXN1	NX_P60606	Cortexin-1	19p13.2	yes	no	no	1	49	1	no	yes	Evidence at transcript level	6.31845	HPA016669	1/100
ENSG00000178809	TRIM73	NX_Q86UV7	Tripartite motif-containing protein 73	7q11.23	yes	no	no	1	209	0	no	yes	Evidence at transcript level	4.42926	HPA051845	1/50
ENSG00000179240	GVQW3	NX_Q3ZCU0	Protein GVQW3	11q13.5	yes	no	no	2	249	0	no	yes	Evidence at transcript level	2.06103	HPA057405	NA
ENSG00000182700	IGIP	NX_A6NJ69	IgA-inducing protein homolog	5q31.3	no	no	no	1	48	0	no	yes	Evidence at transcript level	10.054	HPA048615	NA
ENSG00000183439	TRIM61	NX_Q5EBN2	Putative tripartite motif-containing protein 61	4q32.3	yes	no	no	1	176	0	no	yes	Evidence at transcript level	0.905143	HPA049109	1/40
ENSG00000186567	CEACAM19	NX_Q7Z692	Carcinoembryonic antigen-related cell adhesion molecule 19	19q13.31	yes	no	no	3	258	1	no	yes	Evidence at transcript level	6.69539	HPA014462	NA
ENSG00000188227	ZNF793	NX_Q6ZN11	Zinc finger protein 793	19q13.12	yes	no	no	3	389	0	no	yes	Evidence at transcript level	8.25223	HPA034781	1/250
ENSG00000188707	ZBED6CL	NX_Q96FA7	ZBED6 C-terminal-like protein	7q36.1	yes	no	no	1	210	0	no	yes	Evidence at transcript level	6.13907	HPA019724	NA
ENSG00000188710	QRFP	NX_P83859	Orexigenic neuropeptide QRFP	9q34.12	yes	no	no	1	171	2	no	yes	Evidence at transcript level	0.65464	HPA043377	1/200
ENSG00000189366	ALG1L	NX_Q6GMV1	Putative glycosyltransferase ALG1-like	3q21.2	yes	no	no	1	3	0	no	yes	Evidence at transcript level	2.41848	HPA036108	NA
ENSG00000196381	ZNF781	NX_Q8N8C0	Zinc finger protein 781	19q13.12	yes	no	no	2	306	0	no	yes	Evidence at transcript level	3.13038	HPA062512	1/280
ENSG00000197245	FAM110D	NX_Q8TAY7	Protein FAM110D	1p36.11	yes	no	no	1	238	0	no	yes	Evidence at transcript level	1.38591	HPA013664	1/40
ENSG00000197980	LEKR1	NX_Q6ZMV7	Protein LEKR1	3q25.31	yes	no	no	1	88	0	no	yes	Evidence at transcript level	0.735539	HPA044039	NA
ENSG00000205929	C21orf62	NX_Q9NYP8	Uncharacterized protein C21orf62	21q22.11	no	no	no	1	148	3	no	yes	Evidence at transcript level	5.01273	HPA016899	NA
ENSG00000214021	TTLL3	NX_Q9Y4R7	Tubulin monoglycylase TTLL3	3p25.3	yes	no	no	4	784	0	no	yes	Evidence at transcript level	63.5549	HPA051413	2022-10-01
ENSG00000215883	CYB5RL	NX_Q6IPT4	NADH-cytochrome b5 reductase-like	1p32.3	yes	no	no	3	299	0	no	yes	Evidence at transcript level	3.15818	HPA042671	NA
ENSG00000242866	STRC	NX_Q7RTU9	Stereocilin	15q15.3	yes	yes	no	1	930	14	no	yes	Evidence at transcript level	0.671445	HPA048083	1/800
ENSG00000255423	EBLN2	NX_Q6P2I7	Endogenous Bornavirus-like nucleoprotein 2	3p13	yes	no	no	1	292	1	no	yes	Evidence at transcript level	3.77175	HPA068795	NA
ENSG00000268182	SMIM17	NX_P0DL12	Small integral membrane protein 17	19q13.43	no	no	no	1	99	0	no	yes	Evidence at transcript level	0.567436	HPA071861	NA
ENSG00000278224	PRICKLE4	NX_Q2TBC4	Prickle-like protein 4	6p21.1	yes	no	no	3	476	0	no	yes	Evidence at transcript level	1.39232	HPA055593	NA
