# Supplementary material for: Spatial Proteomics for Further Exploration of Missing Proteins: A Case Study of the Ovary
Source: J Proteome Res. 2022 Sep 15;22(4):1071–9. doi: 10.1021/acs.jproteome.2c00392 (PMC10088045; doi:10.1021/acs.jproteome.2c00392)
Supplement: Supplementary file 2 — pr2c00392_si_003.xlsx [file pr2c00392_si_003.xlsx]

## Sheet: Supplementary Table S2
Supplementary Table S2. Overview of single cell mRNA expression levels in different cell types across three different datasets for the 18 proteins analyzed in the study.
		GSE118127					E-MTAb-83831						Integrated
		Stroma	Smooth muscle	Endothelial	Immune	Granulosa	Stroma	Smooth muscle	Endothelial	Immune	Granulosa	Oocytes	Stroma	Smooth muscle	Endothelial	Immune	Granulosa	Oocytes
	ANKRD61	0	0	0	0	0.000319387	NA	NA	NA	NA	NA	NA	0	0	0	0	0.000311498	0
	LEKR1	0.0091799	0.00243191	0.0038318	0.0106005	0.0188358	0.010565	0.0053311	0.00206951	0	0	0	0.00960904	0.0031018	0.00370321	0.0104451	0.0183706	0
	QRFP	0.000367024	0	0.000990283	0.0031906	0	NA	NA	NA	NA	NA	NA	0.000253311	0	0.000918024	0.00314382	0	0
	STRC	0.00155012	0.00187314	0.000821688	0.00123391	0.0017055	0.00112326	0	0.00754637	0	0	0	0.00141787	0.00144033	0.00131237	0.00121582	0.00166337	0
	TRIM61	0.00953422	0	0.000759309	0.0295381	0.0412299	0.010012	0.00303901	0.00378991	0	0.0176604	0.131706	0.00968225	0.00070219	0.000980445	0.029105	0.0406478	0.131706
	GPR63	0.0269062	0.0160487	0.00370287	0.00449572	0.250278	0.0178312	0.0150297	0.00516193	0	0.172064	0	0.0240946	0.0158132	0.00380933	0.0044298	0.248346	0
	PROX2	0	0	0.00050883	0	0	NA	NA	NA	NA	NA	NA	0	0	0.000471701	0	0	0
	FAM110D	0.0093064	0.0242413	0.812871	0.0144249	0.00376548	0.00260254	0.00657031	0.477563	0	0	0	0.00722939	0.0201583	0.788404	0.0142134	0.00367248	0
	MRO	0.0061055	0.00166622	0.0004695	0.000806021	0.0495596	0.00741255	0	0	0	0.00847133	0	0.00651046	0.00128123	0.000435241	0.000794203	0.0485447	0
	ZNF781	0.033923	0.0479894	0.043871	0.0119426	0.0724447	0.0652951	0.0795283	0.0789294	0.0790204	0.0879851	0	0.0436428	0.0552768	0.0464292	0.0129261	0.0728286	0
	ZNF582	0.0459631	0.0449697	0.0366119	0.0220707	0.0378696	0.0330387	0.0332996	0.0571225	0.0253962	0.0278324	0	0.0419588	0.0422732	0.0381085	0.0221195	0.0376216	0
	TRIM73	0.019451	0.0229974	0.0145948	0.0196269	0.0590031	0.0212998	0.0381793	0.0516632	0	0.355394	0	0.0200238	0.0265053	0.0172996	0.0193391	0.066324	0
	CTXN1	0.0112429	0.031868	0.00111413	0.00623128	0.0669254	0.0274247	0.0385145	0.0048791	0	0.200583	0	0.0162564	0.0334037	0.00138885	0.00613991	0.0702267	0
	RERGL	0.0120922	3.40644	0.0130463	0.0339502	0.00548677	0.0353153	5.08286	0.157846	0.0891121	0.0228297	0.0929897	0.0192872	3.79379	0.0236121	0.034759	0.00591514	0.0929897
	ZNF793	0.0462107	0.0520609	0.0481131	0.0100046	0.109736	0.0893286	0.0817072	0.118248	0	0.115612	0.0316489	0.0595697	0.0589109	0.0532307	0.0098579	0.109881	0.0316489
	RNF215	0.0165666	0.0215915	0.0208011	0.0148134	0.0261064	0.00482774	0.00681225	0.00806403	0	0	0	0.0129297	0.0181766	0.0198717	0.0145962	0.0254615	0
	TTLL3	0.107176	0.132619	0.0776954	0.0621807	0.0835735	0.0965461	0.139767	0.119421	0.146543	0.0439774	0.0174711	0.103883	0.13427	0.0807401	0.0634177	0.0825954	0.0174711
	SEM1	NA	NA	NA	NA	NA	NA	NA	NA	NA	NA	NA	NA	NA	NA	NA	NA	NA
